# Supplementary material for: Unveiling Weevil Diversity Drivers and Cryptic Species on the Qinghai–Xizang Plateau
Source: Insects. 2026 Jan 21;17(1):120. doi: 10.3390/insects17010120 (PMC12841820; doi:10.3390/insects17010120)
Supplement: Supplementary file 1 [file insects-17-00120-s001.zip]

Archive with 1 entries (1 files):
- insects-4037756-supplementary.pdf
